# Supplementary material for: Prevalence of Methicillin-Resistant Staphylococcus sp. (MRS) in Different Companion Animals and Determination of Risk Factors for Colonization with MRS
Source: Antibiotics (Basel). 2019 Apr 5;8(2):36. doi: 10.3390/antibiotics8020036 (PMC6627599; doi:10.3390/antibiotics8020036)
Supplement: Supplementary file 1 [file antibiotics-08-00036-s001.zip]

Archive with 1 entries (1 files):
- antibiotics-463211-supplementary.xlsx
