# Supplementary material for: Prevalence of Methicillin-Resistant Staphylococcus sp. (MRS) in Different Companion Animals and Determination of Risk Factors for Colonization with MRS
Source: Antibiotics (Basel). 2019 Apr 5;8(2):36. doi: 10.3390/antibiotics8020036 (PMC6627599; doi:10.3390/antibiotics8020036)
Supplement: Supplementary file 1 [file antibiotics-08-00036-s001.zip › antibiotics-463211-supplementary.xlsx]

## Sheet: Tabel S1
ID	Animal	Bacteria*	Gender**	Age (Years)	Breed	Time with owner	Close contact	Husbandry condition***	Health care professions	Recent veterinary health care hospitalization	Praetreatment	Group
B 43	cat	MRS	mk	1	European Shorthair	1	yes	yes	yes	no	no	1
B 78	cat	MRS	mk	7.5	European Shorthair	6.5	yes	yes	yes	no	no	1
A 104	dog	MRS	wk	5	Berger Blanc Suisse	5	yes	yes	yes	no	no	1
A 100	dog	MRS	wk	2	Am. Staff	0.5	yes	yes	yes	no	no	1
B 77	cat	MRS	wk	2	European Shorthair	0.5	yes	yes	yes	no	no	1
B 45	cat	MRS	mk	2	European Shorthair	2	yes	yes	yes	no	no	1
B 44	cat	MRS	mk	5	European Shorthair	2.5	yes	yes	yes	no	no	1
B 60	cat	MRS	mk	0.13	British Shorthair	2 Wo	yes	yes	yes	yes	no	3
B 57	cat	MRS	mk	3	Leopard cat	3	yes	yes	yes	yes	no	3
B 59	cat	MRS	mk	6	Siam	6	yes	yes	yes	yes	no	3
B 58	cat	MRS	wk	10	British Shorthair	10	yes	yes	yes	yes	no	3
A 112	dog	MRS	w	5.5	Cocker-Spaniel	5.5	yes	yes	no	no	no	2
B 74	cat	MRS	mk	0.8	European Shorthair	0.8	yes	yes	yes	no	no	1
B 73	cat	MRS	wk	9	European Shorthair	9	yes	yes	yes	no	no	1
B 75	cat	MRS	mk	7	European Shorthair	4	yes	yes	yes	no	no	1
B 76	cat	MRS	wk	14	European Shorthair	14	yes	yes	yes	no	no	1
B 79	cat	MRS	wk	10	European Shorthair	10	yes	yes	no	no	yes	2
A 99	dog	MRS	mk	5.5	Maltese dogese dog	5	yes	no	no	no	no	3
C 10	pet rabbit	MRS	w	6	x	6	no	no	no	no	no	3
A 93	dog	MRS	wk	11.5	mix	11	yes	yes	yes	no	no	1
B 19	cat	MRS	wk	6	Perser	4	yes	yes	yes	no	no	1
A 71	dog	MRS	m	5	Malinois	5	yes	no	no	yes	yes	3
A 77	dog	MRS	mk	8	German Shepherd	8 Wo	yes	no	no	yes	yes	3
A 78	dog	MRS	m	8	German Shepherd	6	yes	no	no	yes	no	3
A 79	dog	MRS	wk	5	Welsh Corgi	5	yes	no	no	yes	no	3
A 80	dog	MRS	w	2	Chihuahua	8 Wo	yes	no	no	yes	no	3
A 81	dog	MRS	w	1	mix	8 WO	yes	no	no	yes	no	3
A 82	dog	MRS	w	7	Giant schnauzer	8 Wo	yes	no	no	yes	yes	3
A 83	dog	MRS	mk	9	Pinscher	8 Wo	yes	no	no	yes	no	3
A 84	dog	MRS	w	8	mix	8 Wo	yes	no	no	yes	yes	3
A 85	dog	MRS	m	4	German Shepherd	8 Wo	yes	no	no	yes	no	3
A 86	dog	MRS	mk	10	German Shepherd	8 Wo	yes	no	no	yes	no	3
A 72	dog	MRS	m	8	Giant schnauzer	6.5	yes	no	no	yes	yes	3
A 73	dog	MRS	m	0.23	Bavarian mountain sweat dog	4 Wo	yes	no	no	yes	no	3
A 74	dog	MRS	m	2.5	Tervueren	1	yes	no	no	yes	no	3
A 75	dog	MRS	w	2	Brittany Spaniel	2	yes	no	no	yes	no	3
A 76	dog	MRS	mk	11	mix	11	yes	no	no	yes	no	3
B 42	cat	MRS	mk	7	European Shorthair	7	yes	no	yes	no	yes	1
A 58	dog	MRS	wk	5	Whippetpet	5	yes	no	yes	no	no	1
A 57	dog	MRS	w	1	mix	1	yes	no	yes	no	no	1
A 56	dog	MRS	m	15	Beagle	15	yes	no	yes	no	yes	1
A 55	dog	MRS	m	2	Labrador Retriever	2	yes	no	yes	no	yes	1
A 54	dog	MRS	wk	6	mix	6	yes	no	yes	no	no	1
A 21	dog	MRS	wk	5	mix	5	yes	yes	yes	yes	no	1
A 25	dog	MRS	mk	8.5	Magyar Viszlaar Viszla	8	yes	yes	yes	yes	yes	1
B 37	cat	MRS	wk	1	European Shorthair	1	yes	yes	yes	no	yes	1
B 40	cat	MRS	mk	3	European Shorthair	3	yes	yes	yes	no	no	1
B 39	cat	MRS	mk	4	European Shorthair	4	yes	yes	yes	no	no	1
B 38	cat	MRS	wk	2	European Shorthair	2	yes	yes	yes	no	no	1
B 36	cat	MRS	wk	5	European Shorthair	5	yes	yes	yes	no	no	1
B 41	cat	MRS	mk	3	European Shorthair	3	yes	yes	yes	no	no	1
B 35	cat	MRS	wk	4	European Shorthair	4	yes	yes	yes	no	no	1
B 34	cat	MRS	wk	5	European Shorthair	5	yes	yes	yes	no	no	1
A 48	dog	MRS	mk	11	Golden Retriever	11	yes	yes	no	yes	no	2
A 49	dog	MRS	wk	2	mix	1	yes	yes	no	no	yes	2
A 50	dog	MRS	wk	16	Yorkshireterrier	16	yes	yes	no	no	no	2
A 51	dog	MRS	m	6	Border Collie	4	yes	yes	no	no	no	2
A 52	dog	MRS	mk	6	Border Collie	4	yes	yes	no	no	no	2
A 59	dog	MRS	wk	9	Border Collie	9	yes	yes	no	no	no	2
A 60	dog	MRS	m	4	Border Collie	4	yes	yes	no	no	yes	2
A 61	dog	MRS	wk	12	Border Collie	12	yes	yes	no	no	no	2
A 68	dog	MRS	w	6	Golden Retriever	6	yes	yes	yes	no	no	2
A 69	dog	MRS	w	6	Golden Retriever	6	yes	yes	yes	no	no	2
A 67	dog	MRS	w	8	Golden Retriever	8	yes	yes	yes	no	no	2
A 66	dog	MRS	m	11	mix	11	yes	yes	no	no	yes	2
A 65	dog	MRS	wk	14	mix	14	yes	yes	no	no	no	2
A 64	dog	MRS	w	5	Briard	5	yes	yes	no	no	no	2
A 63	dog	MRS	w	5	Am. Staff	5	yes	yes	no	no	no	2
A 62	dog	MRS	m	8	Peruanischer Nackthund	8	yes	yes	yes	yes	yes	2
A 70	dog	MRS	m	1.5	Parson Russel	1.5	yes	yes	no	no	no	2
A 3	dog	MRS	wk	9	Golden Retriever	8 Wo	yes	yes	no	no	yes	2
A 42	dog	MRS	wk	11	Yorkshireterrier	11	yes	yes	no	no	no	2
B 50	cat	MRS	wk	1.5	European Shorthair	1	yes	no	no	no	no	2
A 43	dog	MRS	wk	1	Pinscher	1	yes	yes	no	yes	yes	2
A 46	dog	MRS	m	8	Am. Staff	7.5	yes	yes	no	yes	yes	2
A 45	dog	MRS	m	2	Jack Russel	2	yes	yes	yes	no	yes	2
A 44	dog	MRS	wk	10	Beaglegle	10	yes	yes	yes	yes	yes	2
B 2	cat	MRS	mk	0.83	European Shorthair	8 Mo	yes	yes	yes	no	no	3
A 11	dog	MRS	mk	1.5	French bulldog	1.5	yes	yes	yes	no	yes	3
A 12	cat	MRS	mk	2	French bulldog	2	yes	yes	yes	no	yes	3
A 1	dog	MRS	w	0.75	Border Collie	7 Mo	yes	yes	yes	no	no	1
A 2	dog	MRS	wk	6	mix	6	yes	yes	yes	no	no	1
A 17	dog	MRS	wk	2.5	Border Collie	2	yes	yes	yes	no	no	1
A 20	dog	MRS	wk	11	mix	10	yes	yes	yes	no	no	1
B 15	cat	MRS	mk	16	European Shorthair	2.5	yes	no	yes	no	yes	1
B 14	cat	MRS	wk	10	European Shorthair	10	yes	no	yes	no	no	1
B 30	cat	MRS	mk	10	European Shorthair	10	yes	no	yes	no	no	1
A 6	dog	MRS	wk	8	mix	9	yes	yes	yes	no	no	1
A 18	dog	MRS	wk	10.5	Stafford	10.5	yes	yes	yes	no	no	1
C 4	pet rabbit	MRS	w	6	Aries rabbit	6	yes	no	yes	yes	no	1
A 41	dog	MRS	wk	8	Golden Retriever	8	yes	yes	yes	yes	yes	1
C 3	pet rabbit	MRS	w	6	Lion head rabbit	6	yes	no	yes	yes	no	1
B 48	cat	MRS	wk	5	European Shorthair	5	yes	no	yes	yes	no	1
B 46	cat	MRS	wk	8	European Shorthair	8	yes	no	yes	yes	no	1
B 47	cat	MRS	wk	5	European Shorthair	5	yes	no	yes	yes	no	1
A 35	dog	MRS	m	1	Flat Coated Retriever	1	yes	no	yes	yes	no	1
A 32	dog	MRS	mk	4.5	Engl. Cocker Spaniel	4.5	yes	yes	yes	no	no	1
A 31	dog	MRS	wk	2.5	German Shepherd	2.5	yes	yes	yes	no	no	1
A 28	dog	MRS	wk	4	mix	4	yes	yes	yes	no	no	1
B 49	cat	MRS	wk	11.5	European Shorthair	11	yes	yes	yes	no	no	1
C 6	Guinea pig	MRS	m	3.5	Rossettenmeerschwein	3	yes	yes	yes	no	no	1
C 5	Guinea pig	MRS	m	3.5	Rossettenmeerschwein	3	yes	yes	yes	no	no	1
A 30	dog	MRS	wk	11	Flat Coated Retriever	11	yes	yes	yes	yes	no	1
A 34	dog	MRS	wk	5	Labrador Retriever	2	yes	yes	yes	yes	no	1
A 38	dog	MRS	w	0.33	Labrador Retriever	4 Mo	yes	yes	yes	yes	no	1
B 7	cat	MRS	wk	7	European Shorthair	6	yes	yes	yes	no	no	1
A 36	dog	MRS	wk	8	Bernese Mountain Dog	8	yes	yes	yes	no	no	1
B 23	cat	MRS	mk	10.5	European Shorthair	10.5	yes	no	yes	no	yes	1
B 25	cat	MRS	mk	9	European Shorthair	2	yes	yes	yes	no	no	1
B 26	cat	MRS	wk	13	British Shorthair	4	yes	yes	yes	no	no	1
B 27	cat	MRS	wk	7	European Shorthair	5	yes	yes	yes	no	no	1
B 28	cat	MRS	wk	9	European Shorthair	2	yes	yes	yes	no	no	1
A 22	dog	MRS	mk	7	Border Collie	5	yes	yes	yes	no	no	1
A 4	dog	MRS	w	10	mix	4	yes	yes	no	no	no	3
A 5	dog	MRS	m	10	Am. Staff	10	yes	yes	no	no	no	3
B 5	cat	MRS	wk	3	European Shorthair	3	yes	yes	yes	no	no	3
B 6	cat	MRS	wk	2	European Shorthair	1.5	yes	yes	yes	no	yes	3
B 1	cat	MRS	wk	10	European Shorthair	10	yes	no	no	no	no	3
A 27	dog	MRS	w	0.58	Mops	0.5	yes	yes	no	yes	no	3
A 16	dog	MRS	m	9	Golden Retriever	9	yes	no	no	yes	no	3
A 19	dog	MRS	wk	8	Yorkshireterriershire	9	yes	no	no	no	yes	3
A 141	dog	MRS	mk	13	mix	2	yes	no	no	no	yes	3
A 13	dog	MRS	mk	12	Australian Shepherd	11	yes	no	no	no	no	3
A 7	dog	MRS	wk	2	mix	2	yes	no	yes	no	no	3
A 39	dog	MRS	w	4	Rottweiler	3	yes	yes	no	yes	no	3
A 29	cat	MRS	w	1.5	European Shorthair	1.5	yes	yes	no	no	no	3
A 40	dog	MRS	m	5	Chihuahua	5	yes	yes	no	no	yes	3
B 33	cat	MRS	mk	3	European Shorthair	3	yes	no	no	yes	no	3
B 32	cat	MRS	mk	2	European Shorthair	2	yes	no	no	yes	no	3
B 31	cat	MRS	mk	9	European Shorthair	7	yes	no	no	yes	yes	3
A 47	dog	MRS	wk	10	Podengo Portugueses	10	yes	yes	no	no	no	3
A 156	dog	MRS	m	1.8	German Shepherd	1.3	yes	no	no	no	no	3
A 157	dog	MRS	m	2.1	Malinois	0.8	yes	no	yes	no	no	3
A 158	dog	MRS	m	2	Rottweiler	1.3	yes	no	no	no	no	3
A 159	dog	MRS	m	2	Rottweiler	1.3	yes	no	yes	no	no	3
A 160	dog	MRS	m	5	Rottweiler	0.1	yes	no	no	no	no	3
A 161	dog	MRS	w	2.8	German Shepherd	0.7	yes	no	no	yes	no	3
162	dog	MRS	m	1.5	German Shepherd	0.8	yes	no	yes	no	no	3
A 163	dog	MRS	m	5.7	Malinois	5	yes	no	no	no	no	3
A 164	dog	MRS	w	5	Malinois	4	yes	yes	no	no	no	3
A 165	dog	MRS	m	6.5	Malinois	6.5	yes	no	no	no	yes	3
166	dog	MRS	wk	8	Malinois	4	yes	no	no	no	yes	3
A 167	dog	MRS	x	3.8	Rottweiler	3	yes	no	no	no	no	3
A 168	dog	MRS	m	1	Rottweiler	1.3	no	no	no	no	no	3
A 169	dog	MRS	w	1	Rottweiler	1	no	no	no	no	no	3
A 170	dog	MRS	w	3.3	Rottweiler	3	yes	no	no	no	no	3
A 171	dog	MRS	w	0.5	Malinois	0.3	yes	no	no	no	no	3
A 172	dog	MRS	w	1	Rottweiler	1	no	no	x	no	no	3
A 173	dog	MRS	w	1	Rottweiler	1	no	no	no	no	no	3
A 174	dog	MRS	m	1	Rottweiler	1	no	no	x	no	no	3
A 175	dog	MRS	w	3.9	Rottweiler	3.9	no	no	no	no	no	3
A 176	dog	MRS	m	5.6	Malinois	5.6	no	no	no	no	no	3
A 177	dog	MRS	m	0.8	Rottweiler	0.8	no	no	no	no	no	3
A 178	dog	MRS	m	2.5	German Shepherd	2.5	no	no	no	no	no	3
A 179	dog	MRS	m	4	Rottweiler	4	no	no	no	no	no	3
A 180	dog	MRS	w	0.8	Rottweiler	0.8	no	no	no	no	no	3
A 181	dog	MRS	w	4.2	Rottweiler	4.2	no	no	no	no	no	3
A 157	dog	MRS	m	0.8	Malinois	0.8	yes	yes	no	no	no	3
A 156-1	dog	MRS	m	1.8	German Shepherd	1.3	yes	yes	no	no	no	3
A 156-2	Hund	MRS	m	1.8	German Shepherd	1.3	yes	yes	no	no	no	3
A 156-3	Hund	MRS	m	1.8	German Shepherd	1.3	yes	yes	no	no	no	3
A 156-4	Hund	MRS	m	1.8	German Shepherd	1.3	yes	yes	no	no	no	3
A 156-5	Hund	MRS	m	1.8	German Shepherd	1.3	yes	yes	no	no	no	3
A 156-6	Hund	MRS	m	1.8	German Shepherd	1.3	yes	yes	no	no	no	3
A 156-7	Hund	MRS	m	1.8	German Shepherd	1.3	yes	yes	no	no	no	3
A 156-8	Hund	MRS	m	1.8	German Shepherd	1.3	yes	yes	no	no	no	3
A 156-9	Hund	MRS	m	1.8	German Shepherd	1.3	yes	yes	no	no	no	3
A 156-10	Hund	MRS	m	1.8	German Shepherd	1.3	yes	yes	no	no	no	3
A 156-11	Hund	MRS	m	1.8	German Shepherd	1.3	yes	yes	no	no	no	3
A 156-12	Hund	MRS	m	1.8	German Shepherd	1.3	yes	yes	no	no	no	3
A 156-13	Hund	MRS	m	1.8	German Shepherd	1.3	yes	yes	no	no	no	3
A 156-14	Hund	MRS	m	1.8	German Shepherd	1.3	yes	yes	no	no	no	3
A 156-15	Hund	MRS	m	1.8	German Shepherd	1.3	yes	yes	no	no	no	3
A 156-16	Hund	MRS	m	1.8	German Shepherd	1.3	yes	yes	no	no	no	3
A 156-17	Hund	MRS	m	1.8	German Shepherd	1.3	yes	yes	no	no	no	3
A 156-18	Hund	MRS	m	1.8	German Shepherd	1.3	yes	yes	no	no	no	3
A 156-19	Hund	MRS	m	1.8	German Shepherd	1.3	yes	yes	no	no	no	3
A 156-20	Hund	MRS	m	1.8	German Shepherd	1.3	yes	yes	no	no	no	3
A 156-21	Hund	MRS	m	1.8	German Shepherd	1.3	yes	yes	no	no	no	3
A 156-22	Hund	MRS	m	1.8	German Shepherd	1.3	yes	yes	no	no	no	3
A 156-23	Hund	MRS	m	1.8	German Shepherd	1.3	yes	yes	no	no	no	3
A1	dog	MRSA	w	2	Japan Ching	2	yes	yes	no	no	NA	NA
A2	dog	MRSA	wk	2.5	Rhod.Ridgeback	0.2	yes	yes	no	no	NA	NA
A3	dog	MRSA	m	8	Beagle	6.5	yes	no	no	no	NA	NA
A4	dog	MRSA	wk	9	Beagle	9	yes	no	no	no	NA	NA
A5	dog	MRSA	mk	1.3	Poodle	1.1	yes	no	no	no	NA	NA
A6	dog	MRSA	w	1.7	Poodle	1	yes	no	yes	yes	NA	NA
A7	dog	MRSA	w	4	Poodle	4	yes	no	yes	yes	NA	NA
A8	dog	MRSA	w	4	Poodle	1	yes	no	no	no	NA	NA
A9	dog	MRSA	wk	9	Poodle	9	yes	no	no	no	NA	NA
A10	dog	MRSA	m	1.4	Poodle	1.2	yes	no	no	yes	NA	NA
A11	dog	MRSA	m	1.3	Havanese dog	1	yes	no	no	no	NA	NA
A12	dog	MRSA	m	4	Havanese dog	4	yes	no	no	no	NA	NA
A13	dog	MRSA	w	5	Belgian Shepherd	5	yes	no	yes	yes	NA	NA
A14	dog	MRSA	w	3	mix	3	yes	no	yes	yes	NA	NA
A15	dog	MRSA	m	4	mix	3	yes	no	yes	yes	NA	NA
A16	dog	MRSA	w	1	mix	0.2	yes	no	no	no	NA	NA
A17	dog	MRSA	wk	5.5	mix	5.2	yes	no	no	no	NA	NA
A18	dog	MRSA	wk	4.2	mix	4	yes	no	no	no	NA	NA
A19	dog	MRSA	wk	6	Flat Coated Retriever	6	yes	yes	yes	no	NA	NA
A20	dog	MRSA	mk	5	Schapendoes	4.8	yes	no	yes	yes	NA	NA
A21	dog	MRSA	w	2	Schapendoes	1.8	yes	no	yes	yes	NA	NA
A22	dog	MRSA	wk	5	mix	4.8	yes	no	yes	yes	NA	NA
A23	dog	MRSA	m	10	mix	9.8	yes	no	yes	no	NA	NA
A24	dog	MRSA	w	4	Boxer	3.8	yes	yes	yes	no	NA	NA
A25	dog	MRSA	m	1.5	French bulldog	1.3	yes	yes	yes	no	NA	NA
A26	dog	MRSA	w	0.8	French bulldog	0.7	yes	yes	yes	no	NA	NA
A27	dog	MRSA	w	0.4	French bulldog	0.3	yes	yes	yes	no	NA	NA
A28	dog	MRSA	w	1.5	Whippet	1.3	yes	yes	yes	no	NA	NA
A29	dog	MRSA	wk	13.5	Golden Retriever	13.3	yes	yes	yes	no	NA	NA
A30	dog	MRSA	wk	6.2	Dalmatian	5.5	yes	yes	yes	yes	NA	NA
A31	dog	MRSA	w	12	Alpine Dackelhsbracke	11.8	yes	yes	no	no	NA	NA
A32	dog	MRSA	w	8	Alpine Dackelhsbracke	8	yes	yes	no	no	NA	NA
A33	dog	MRSA	m	9	Dackel	8.8	yes	yes	no	no	NA	NA
A34	dog	MRSA	wk	5.5	Golden Retriever	5	yes	yes	yes	yes	NA	NA
A35	dog	MRSA	wk	6	Labrador Retriever	4.3	yes	yes	yes	yes	NA	NA
A36	dog	MRSA	wk	17.5	Yorkshireterrier	5.5	yes	yes	yes	yes	NA	NA
A37	dog	MRSA	m	12	Maltese dog	0.1	yes	yes	yes	yes	NA	NA
A38	dog	MRSA	m	8.5	mix	8.3	yes	yes	yes	yes	NA	NA
A39	dog	MRSA	wk	12	Golden Retriever	10	yes	yes	yes	yes	NA	NA
A40	dog	MRSA	m	1	mix	0.8	yes	yes	yes	no	NA	NA
A41	dog	MRSA	m	2.8	German Shepherd	2.6	yes	yes	no	no	NA	NA
A42	dog	MRSA	w	1.5	mix	1.3	yes	yes	yes	yes	NA	NA
A43	dog	MRSA	w	0.3	Australian Sheperd	0.1	yes	yes	yes	no	NA	NA
A44	dog	MRSA	mk	10	Beagle	9.8	yes	yes	yes	yes	NA	NA
A45	dog	MRSA	m	7	mix	4	yes	yes	yes	no	NA	NA
A46	dog	MRSA	wk	13.5	mix	13.2	yes	yes	yes	yes	NA	NA
A47	dog	MRSA	wk	10	Beagle	7	yes	yes	yes	no	NA	NA
A48	dog	MRSA	m	12.5	Staffordshire Bullterrier	11.5	yes	yes	yes	no	NA	NA
A49	dog	MRSA	wk	1.5	Giant schnauzer	0.5	yes	yes	yes	no	NA	NA
A50	dog	MRSA	mk	2.5	Giant schnauzer	2.3	yes	yes	yes	no	NA	NA
A51	dog	MRSA	wk	4	mix	3.8	yes	yes	yes	yes	NA	NA
A52	dog	MRSA	w	1.2	mix	1	yes	yes	yes	no	NA	NA
A53	dog	MRSA	w	1.4	mali	1.2	yes	yes	yes	no	NA	NA
A54	dog	MRSA	wk	11.8	mix	11.6	yes	yes	yes	no	NA	NA
A55	dog	MRSA	m	5.5	Labrador Retriever	5.3	yes	yes	yes	no	NA	NA
A56	dog	MRSA	mk	1.2	mix	1	yes	yes	yes	yes	NA	NA
A57	dog	MRSA	mk	5.5	Poodle	5.3	yes	yes	yes	no	NA	NA
A58	dog	MRSA	wk	6.5	mix	6.3	yes	yes	yes	no	NA	NA
A59	dog	MRSA	w	6	Labrador Retriever	0.7	yes	yes	yes	no	NA	NA
A60	dog	MRSA	wk	9	mix	8.8	yes	yes	yes	no	NA	NA
A61	dog	MRSA	mk	5	Miniature Pinscher	4	yes	yes	yes	no	NA	NA
A62	dog	MRSA	wk	10.7	Setter	10.5	yes	yes	yes	yes	NA	NA
A63	dog	MRSA	wk	12.5	mix	12.3	yes	yes	yes	no	NA	NA
A64	dog	MRSA	wk	11	mix	11	yes	yes	yes	no	NA	NA
A65	dog	MRSA	wk	4	mix	3.8	yes	yes	yes	yes	NA	NA
A66	dog	MRSA	wk	11	mix	7	yes	yes	yes	no	NA	NA
A67	dog	MRSA	wk	11	mix	7	yes	yes	yes	no	NA	NA
A68	dog	MRSA	wk	4.2	Dackel	3.9	yes	yes	yes	no	NA	NA
A69	dog	MRSA	w	8	Labrador Retriever	7.8	yes	yes	yes	yes	NA	NA
A70	dog	MRSA	w	0.8	Labrador Retriever	0.8	yes	yes	yes	yes	NA	NA
A71	dog	MRSA	w	0.8	Labrador Retriever	0.8	yes	yes	yes	yes	NA	NA
A72	dog	MRSA	w	1.8	Labrador Retriever	1.8	yes	yes	yes	yes	NA	NA
A73	dog	MRSA	w	2.1	Labrador Retriever	0.1	yes	yes	no	no	NA	NA
A74	dog	MRSA	w	2.1	Labrador Retriever	1.9	yes	yes	no	no	NA	NA
A75	dog	MRSA	mk	4.6	mix	4.4	yes	yes	no	yes	NA	NA
A76	dog	MRSA	m	2.5	Bernese Mountain Dog	2.3	yes	no	no	no	NA	NA
A77	dog	MRSA	wk	6	mix	5.8	yes	yes	yes	yes	NA	NA
A78	dog	MRSA	m	4	Border Collie	3.8	yes	yes	yes	yes	NA	NA
A79	dog	MRSA	w	6	Labrador Retriever	5.8	yes	yes	yes	no	NA	NA
A80	dog	MRSA	m	3.4	Labrador Retriever	3	yes	yes	yes	no	NA	NA
A81	dog	MRSA	mk	6	Dalmatian	2	yes	yes	yes	no	NA	NA
A82	dog	MRSA	mk	3	Continental Bulldog	2.5	yes	yes	yes	no	NA	NA
A83	dog	MRSA	wk	9	mix	9	yes	yes	yes	no	NA	NA
A84	dog	MRSA	m	6	Border Collie	6	yes	yes	yes	no	NA	NA
A85	dog	MRSA	wk	11	mix	11	yes	yes	yes	yes	NA	NA
A86	dog	MRSA	mk	6	Labrador Retriever	5	yes	yes	yes	yes	NA	NA
A87	dog	MRSA	wk	7	mix	6.5	yes	yes	yes	yes	NA	NA
A88	dog	MRSA	mk	10	Bullterrier	10	yes	yes	yes	no	NA	NA
A89	dog	MRSA	w	0.6	Dackel	0.5	yes	yes	yes	no	NA	NA
A90	dog	MRSA	mk	13	mix	10	yes	yes	yes	no	NA	NA
A91	dog	MRSA	m	6.5	Dalmatian	6.5	yes	yes	yes	no	NA	NA
A92	dog	MRSA	w	10	Bavarian Mountain Hound	9	yes	yes	yes	yes	NA	NA
A93	dog	MRSA	w	4.7	Gordon Setter	4	yes	yes	no	no	NA	NA
A94	dog	MRSA	m	2	Magyar Viszla	1.5	yes	yes	yes	yes	NA	NA
A95	dog	MRSA	w	1.4	Bullmastiff	1.4	yes	yes	no	no	NA	NA
A96	dog	MRSA	wk	3	mix	0.5	yes	yes	no	no	NA	NA
A97	dog	MRSA	w	10	Border Terrier	9.5	yes	yes	yes	no	NA	NA
A98	dog	MRSA	w	2.5	Landseer dog	2.3	yes	yes	no	no	NA	NA
A99	dog	MRSA	w	0.2	Cvalier King Charles Spaniel	0.2	yes	yes	no	yes	NA	NA
A100	dog	MRSA	w	4	French bulldog	3.8	yes	yes	no	no	NA	NA
A101	dog	MRSA	w	8.5	French bulldog	8.5	yes	yes	no	no	NA	NA
A102	dog	MRSA	w	4	Staffordshire Bullterrier	4	yes	yes	no	yes	NA	NA
A103	dog	MRSA	m	1.2	Staffordshire Bullterrier	1.2	yes	yes	no	no	NA	NA
A104	dog	MRSA	m	6	Staffordshire Bullterrier	6	yes	yes	yes	no	NA	NA
A105	dog	MRSA	w	7	Miniature Pinscher	3	yes	yes	no	yes	NA	NA
A106	dog	MRSA	w	2.7	Australian Sheperd	2.5	yes	yes	yes	no	NA	NA
A107	dog	MRSA	w	6	Labrador Retriever	5.8	yes	yes	no	no	NA	NA
A108	dog	MRSA	w	4	Giant schnauzer	4	yes	yes	no	no	NA	NA
A109	dog	MRSA	w	4	Rottweiler	3.8	yes	yes	no	no	NA	NA
A110	dog	MRSA	w	4.5	Magyar Viszla	4.5	yes	yes	no	no	NA	NA
A111	dog	MRSA	w	4	Cocker Spaniel	4	yes	yes	yes	yes	NA	NA
A112	dog	MRSA	w	7	Golden Retriever	0.2	yes	yes	yes	no	NA	NA
A113	dog	MRSA	wk	12.5	German Wirehaired Pointer	12.3	yes	yes	yes	no	NA	NA
A114	dog	MRSA	w	11	mix	11	yes	yes	yes	no	NA	NA
A115	dog	MRSA	m	1	mix	1.3	yes	yes	yes	no	NA	NA
A121	dog	MRSA	m	6	Jack Russel Terrier	6	yes	no	no	no	NA	NA
A122	dog	MRSA	w	0.2	Jack Russel Terrier	0.2	yes	yes	no	no	NA	NA
A123	dog	MRSA	w	3.5	Jack Russel Terrier	3.5	yes	no	no	no	NA	NA
A124	dog	MRSA	m	0.2	Jack Russel Terrier	0.2	yes	no	no	no	NA	NA
A125	dog	MRSA	m	0.2	Jack Russel Terrier	0.2	yes	no	no	no	NA	NA
A126	dog	MRSA	m	0.2	Jack Russel Terrier	0.2	yes	no	no	no	NA	NA
A127	dog	MRSA	wk	7	Labrador Retriever	7	yes	no	yes	no	NA	NA
A128	dog	MRSA	wk	6	Labrador Retriever	6	yes	no	yes	no	NA	NA
A129	dog	MRSA	w	1.5	Jack Russel Terrier	1.5	yes	no	yes	no	NA	NA
A130	dog	MRSA	wk	2.5	Labrador Retriever	1.5	yes	no	yes	no	NA	NA
A131	dog	MRSA	w	1.5	Jack Russel Terrier	1.5	yes	no	yes	no	NA	NA
A133	dog	MRSA	mk	5	German Shepherd	5	yes	no	no	no	NA	NA
A134	dog	MRSA	mk	4.5	Australian Kelpie	4.5	yes	no	no	no	NA	NA
A135	dog	MRSA	w	0.6	Welsh Corgi	0.2	yes	no	no	no	NA	NA
A139	dog	MRSA	wk	5	mix	5	yes	no	yes	yes	NA	NA
A140	dog	MRSA	wk	7	Australian Sheperd	7	yes	yes	no	yes	NA	NA
A141	dog	MRSA	wk	2	Sheltie	1.8	yes	yes	no	yes	NA	NA
A142	dog	MRSA	wk	8	Gordon Setter	7.8	yes	yes	no	yes	NA	NA
A143	dog	MRSA	wk	7	Golden Retriever	6	yes	yes	yes	no	NA	NA
A144	dog	MRSA	mk	3	Border Collie	2.8	yes	yes	no	no	NA	NA
A145	dog	MRSA	NA	NA	NA	NA	NA	NA	NA	NA	NA	NA
A146	dog	MRSA	NA	NA	NA	NA	NA	NA	NA	NA	NA	NA
A147	dog	MRSA	NA	NA	NA	NA	NA	NA	NA	NA	NA	NA
A148	dog	MRSA	NA	NA	NA	NA	NA	NA	NA	NA	NA	NA
A149	dog	MRSA	NA	NA	NA	NA	NA	NA	NA	NA	NA	NA
A161	dog	MRSA	w	0.9	Labrador Retriever	0.7	yes	yes	yes	yes	NA	NA
A162	dog	MRSA	w	5.4	Australian Sheperd	5.2	yes	yes	yes	yes	NA	NA
A163	dog	MRSA	mk	10	Golden Retriever	10	yes	yes	yes	no	NA	NA
A164	dog	MRSA	mk	3	Nova Scotia Duck Tolling Retriever	3	yes	yes	yes	no	NA	NA
A165	dog	MRSA	m	1	Nova Scotia Duck Tolling Retriever	0.9	yes	yes	yes	no	NA	NA
A166	dog	MRSA	mk	5	mix	5	yes	yes	yes	no	NA	NA
A167	dog	MRSA	mk	14	mix	7	yes	yes	yes	no	NA	NA
A168	dog	MRSA	wk	0.8	mix	0.6	yes	yes	yes	no	NA	NA
A169	dog	MRSA	wk	9	mix	6	yes	yes	yes	no	NA	NA
A170	dog	MRSA	wk	4	Golden Retriever	4	yes	yes	yes	no	NA	NA
A171	dog	MRSA	mk	9.5	Golden Retriever	9.3	yes	yes	yes	no	NA	NA
A172	dog	MRSA	m	13	German Shepherd	7	yes	yes	yes	no	NA	NA
B1	cat	MRSA	m	0.7	British Shorthair	0.5	yes	yes	no	no	NA	NA
B2	cat	MRSA	wk	3	Maine Coon	3	yes	yes	no	no	NA	NA
B3	cat	MRSA	m	1	Maine Coon	0.9	yes	yes	no	no	NA	NA
B4	cat	MRSA	w	4	Exotic Shorthair	4	yes	yes	yes	yes	NA	NA
B5	cat	MRSA	m	0.5	Siam	0.5	no	yes	no	no	NA	NA
B6	cat	MRSA	w	0.5	Oriental	0.5	no	yes	no	no	NA	NA
B7	cat	MRSA	w	0.5	Russian Blue	0.5	no	yes	no	no	NA	NA
B8	cat	MRSA	w	1.2	Birman	1.2	yes	yes	no	no	NA	NA
B9	cat	MRSA	m	1	Birman	1	yes	yes	no	no	NA	NA
B10	cat	MRSA	m	0.5	British Shorthair	0.3	yes	yes	no	no	NA	NA
B11	cat	MRSA	m	1.1	British Shorthair	1	yes	yes	no	no	NA	NA
B12	cat	MRSA	w	0.4	British Shorthair	0.4	yes	yes	no	no	NA	NA
B13	cat	MRSA	w	0.5	British Shorthair	0.5	yes	yes	no	no	NA	NA
B14	cat	MRSA	wk	2.2	British Shorthair	2.2	yes	yes	no	no	NA	NA
B15	cat	MRSA	m	4.5	British Shorthair	1.3	yes	yes	no	no	NA	NA
B16	cat	MRSA	m	1.5	British Shorthair	1.5	yes	yes	no	no	NA	NA
B17	cat	MRSA	w	2	Bengale	2	yes	yes	no	no	NA	NA
B18	cat	MRSA	m	2	Maine Coon	2	yes	yes	no	no	NA	NA
B19	cat	MRSA	w	1.5	Siam	1.3	yes	no	yes	yes	NA	NA
B20	cat	MRSA	w	1.2	Rag doll	1.2	yes	no	yes	no	NA	NA
B21	cat	MRSA	m	1	Persian cat	1	yes	yes	yes	no	NA	NA
B22	cat	MRSA	w	2	Persian cat	2	x	x	x	x	NA	NA
B23	cat	MRSA	w	2.4	Norwegian Forest cat	2.3	yes	yes	no	no	NA	NA
B24	cat	MRSA	w	2.4	Norwegian Forest cat	2.3	yes	yes	no	no	NA	NA
B25	cat	MRSA	m	0.8	Maine Coon	0.5	yes	yes	no	no	NA	NA
B26	cat	MRSA	m	0.3	Birman	0.1	yes	yes	no	no	NA	NA
B27	cat	MRSA	mk	5	Birman	5	yes	yes	no	no	NA	NA
B28	cat	MRSA	m	1.3	Persian cat	1.3	yes	yes	no	no	NA	NA
B29	cat	MRSA	wk	7	European Shorthair	6.8	yes	no	yes	yes	NA	NA
B30	cat	MRSA	wk	6	European Shorthair	5.8	yes	yes	no	no	NA	NA
B31	cat	MRSA	w	3	mix	0.2	yes	yes	no	no	NA	NA
B32	cat	MRSA	wk	1.6	Rag doll	1.4	yes	yes	yes	yes	NA	NA
B33	cat	MRSA	wk	1.6	Rag doll	1.4	yes	yes	yes	yes	NA	NA
B34	cat	MRSA	wk	17.5	Persian cat	17.3	yes	yes	yes	yes	NA	NA
B35	cat	MRSA	wk	2.5	European Shorthair	2.3	yes	yes	yes	yes	NA	NA
B36	cat	MRSA	mk	8	Norwegian Forest cat	8	yes	no	yes	yes	NA	NA
B37	cat	MRSA	mk	7	Norwegian Forest cat	7	yes	no	yes	yes	NA	NA
B38	cat	MRSA	wk	11	Norwegian Forest cat	9.5	yes	no	yes	yes	NA	NA
B39	cat	MRSA	mk	6	European Shorthair	5.8	yes	no	yes	no	NA	NA
B40	cat	MRSA	mk	9	Norwegian Forest cat	8.8	yes	no	yes	yes	NA	NA
B41	cat	MRSA	w	0.3	European Shorthair	0.3	yes	yes	yes	yes	NA	NA
B42	cat	MRSA	m	0.3	European Shorthair	0.3	yes	yes	yes	yes	NA	NA
B43	cat	MRSA	m	0.3	European Shorthair	0.3	yes	yes	yes	yes	NA	NA
B44	cat	MRSA	wk	6.3	Longhair	6	yes	no	yes	no	NA	NA
B45	cat	MRSA	mk	15	European Shorthair	12	yes	no	yes	no	NA	NA
B46	cat	MRSA	mk	10.8	European Shorthair	4.8	yes	no	yes	yes	NA	NA
B47	cat	MRSA	wk	7	European Shorthair	6.8	yes	no	yes	yes	NA	NA
B48	cat	MRSA	mk	4.5	European Shorthair	4.3	yes	no	yes	yes	NA	NA
B49	cat	MRSA	mk	3	Longhair	2.5	yes	no	yes	no	NA	NA
B50	cat	MRSA	mk	1.5	European Shorthair	1.3	yes	no	no	no	NA	NA
B51	cat	MRSA	mk	1.5	European Shorthair	1.3	yes	no	no	no	NA	NA
B52	cat	MRSA	mk	10.5	European Shorthair	10.3	yes	no	no	yes	NA	NA
B53	cat	MRSA	wk	10.5	European Shorthair	10.3	yes	no	no	yes	NA	NA
B55	cat	MRSA	wk	12	European Shorthair	12	yes	no	yes	yes	NA	NA
B56	cat	MRSA	mk	12	European Shorthair	12	yes	no	yes	yes	NA	NA
B57	cat	MRSA	mk	10	Longhair	8.4	yes	no	yes	no	NA	NA
B58	cat	MRSA	wk	6	European Shorthair	6	yes	yes	yes	no	NA	NA
B59	cat	MRSA	mk	15.5	European Shorthair	15.5	yes	yes	yes	no	NA	NA
B60	cat	MRSA	w	0.2	European Shorthair	0.1	yes	yes	yes	yes	NA	NA
B61	cat	MRSA	mk	10	European Shorthair	10	yes	yes	yes	no	NA	NA
B62	cat	MRSA	mk	10	European Shorthair	10	yes	yes	yes	no	NA	NA
B63	cat	MRSA	mk	5	European Shorthair	5	yes	yes	yes	no	NA	NA
B64	cat	MRSA	wk	5	European Shorthair	5	yes	yes	yes	no	NA	NA
B65	cat	MRSA	mk	13	European Shorthair	12	yes	no	yes	no	NA	NA
B66	cat	MRSA	mk	13	European Shorthair	12.8	yes	no	yes	no	NA	NA
B67	cat	MRSA	mk	2.5	European Shorthair	3.2	yes	yes	yes	no	NA	NA
B68	cat	MRSA	wk	1.5	European Shorthair	1.3	yes	yes	yes	no	NA	NA
B69	cat	MRSA	mk	3.5	European Shorthair	3.2	yes	yes	yes	no	NA	NA
B70	cat	MRSA	mk	0.8	mix	0.6	yes	yes	yes	no	NA	NA
B71	cat	MRSA	wk	5.5	mix	5.3	yes	yes	yes	no	NA	NA
B72	cat	MRSA	wk	6.5	mix	6.2	yes	yes	yes	no	NA	NA
B73	cat	MRSA	wk	7.3	mix	7.1	yes	yes	yes	no	NA	NA
B74	cat	MRSA	mk	0.8	European Shorthair	0.6	yes	yes	yes	no	NA	NA
B75	cat	MRSA	m	0.4	European Shorthair	0.2	yes	no	yes	no	NA	NA
B76	cat	MRSA	wk	8	European Shorthair	8	yes	no	yes	no	NA	NA
B77	cat	MRSA	wk	9	European Shorthair	9	yes	no	yes	no	NA	NA
B78	cat	MRSA	wk	8	European Shorthair	7.8	yes	no	no	no	NA	NA
B79	cat	MRSA	wk	5	European Shorthair	4.8	yes	yes	yes	no	NA	NA
B80	cat	MRSA	mk	5	European Shorthair	4.8	yes	yes	yes	no	NA	NA
B81	cat	MRSA	w	1.5	European Shorthair	1.3	yes	no	yes	yes	NA	NA
B82	cat	MRSA	mk	1	European Shorthair	1	yes	yes	yes	no	NA	NA
B83	cat	MRSA	mk	0.5	Maine Coon	0.4	yes	yes	no	no	NA	NA
B84	cat	MRSA	mk	0.4	European Shorthair	0.4	yes	yes	no	no	NA	NA
B85	cat	MRSA	wk	2.5	European Shorthair	2	yes	yes	no	no	NA	NA
B86	cat	MRSA	wk	2.5	European Shorthair	2	yes	yes	yes	no	NA	NA
B87	cat	MRSA	wk	1	European Shorthair	1	yes	yes	no	yes	NA	NA
B88	cat	MRSA	wk	6	European Shorthair	2	yes	yes	no	no	NA	NA
B89	cat	MRSA	wk	20	European Shorthair	20	yes	no	yes	yes	NA	NA
B90	cat	MRSA	wk	0.5	European Shorthair	0.3	yes	yes	yes	no	NA	NA
B91	cat	MRSA	wk	1.3	European Shorthair	1	yes	yes	no	no	NA	NA
B92	cat	MRSA	mk	3	European Shorthair	2.8	yes	yes	yes	no	NA	NA
B93	cat	MRSA	wk	3	European Shorthair	2.8	yes	yes	yes	yes	NA	NA
B94	cat	MRSA	mk	3	European Shorthair	2.8	yes	yes	yes	yes	NA	NA
B95	cat	MRSA	mk	1	European Shorthair	0.1	yes	yes	yes	no	NA	NA
B96	cat	MRSA	m	0.2	Persian cat	0.2	yes	yes	no	no	NA	NA
B97	cat	MRSA	mk	3	European Shorthair	3	yes	no	yes	no	NA	NA
B98	cat	MRSA	wk	3	European Shorthair	3	yes	yes	yes	no	NA	NA
B99	cat	MRSA	wk	12	European Shorthair	11	yes	yes	no	no	NA	NA
B100	cat	MRSA	w	0.5	European Shorthair	0.1	yes	yes	no	yes	NA	NA
B101	cat	MRSA	w	4.5	Siam	4.3	yes	yes	yes	no	NA	NA
B102	cat	MRSA	wk	2.2	Sphinx	2	yes	yes	yes	no	NA	NA
B103	cat	MRSA	mk	4.5	European Shorthair	4.5	yes	yes	yes	yes	NA	NA
B104	cat	MRSA	wk	4.5	European Shorthair	4.5	yes	yes	yes	yes	NA	NA
B105	cat	MRSA	NA	NA	NA	NA	NA	NA	NA	NA	NA	NA
B106	cat	MRSA	NA	NA	NA	NA	NA	NA	NA	NA	NA	NA
B107	cat	MRSA	NA	NA	NA	NA	NA	NA	NA	NA	NA	NA
B108	cat	MRSA	NA	NA	NA	NA	NA	NA	NA	NA	NA	NA
C1	pet rabbit	MRSA	w	0.7	Tan rabbit	0.7	no	no	no	no	NA	NA
C2	pet rabbit	MRSA	w	0.8	Tan rabbit	0.8	no	no	no	no	NA	NA
C3	pet rabbit	MRSA	w	0.8	Tan rabbit	0.8	no	no	no	no	NA	NA
C4	pet rabbit	MRSA	w	0.8	Tan rabbit	0.8	no	no	no	no	NA	NA
C5	pet rabbit	MRSA	m	0.8	Tan rabbit	0.8	no	no	no	no	NA	NA
C6	pet rabbit	MRSA	m	0.8	Black Viennese	0.8	no	no	no	no	NA	NA
C7	pet rabbit	MRSA	m	0.8	Black Viennese	0.8	no	no	no	no	NA	NA
C8	pet rabbit	MRSA	w	0.8	Black Viennese	0.8	no	no	no	no	NA	NA
C9	pet rabbit	MRSA	w	0.8	Black Viennese	0.8	no	no	no	no	NA	NA
C10	pet rabbit	MRSA	w	0.8	Deilenaar	0.8	no	no	no	no	NA	NA
C11	pet rabbit	MRSA	w	0.8	Deilenaar	0.8	no	no	no	no	NA	NA
C12	pet rabbit	MRSA	m	0.8	Deilenaar	0.8	no	no	no	no	NA	NA
C13	pet rabbit	MRSA	m	0.8	Deilenaar	0.8	no	no	no	no	NA	NA
C14	pet rabbit	MRSA	w	0.8	Deilenaar	0.8	no	no	no	no	NA	NA
C15	pet rabbit	MRSA	w	0.8	Deilenaar	0.8	no	no	no	no	NA	NA
C16	pet rabbit	MRSA	w	0.7	Hermelin	0.7	no	no	no	no	NA	NA
C17	pet rabbit	MRSA	w	0.7	Hermelin	0.7	no	no	no	no	NA	NA
C18	pet rabbit	MRSA	m	x	Hermelin	x	no	no	no	no	NA	NA
C19	pet rabbit	MRSA	w	x	Hermelin	x	no	no	no	no	NA	NA
C20	pet rabbit	MRSA	w	0.6	Rex	0.6	no	no	no	no	NA	NA
C21	pet rabbit	MRSA	w	0.6	Dwarf rabbit	0.6	no	no	no	no	NA	NA
C22	pet rabbit	MRSA	w	0.6	Dwarf rabbit	0.6	no	no	no	no	NA	NA
C23	pet rabbit	MRSA	w	0.6	Dwarf rabbit	0.6	no	no	no	no	NA	NA
C24	pet rabbit	MRSA	w	1.5	Dwarf rabbit	1.5	no	no	no	no	NA	NA
C25	pet rabbit	MRSA	m	0.7	Dwarf rabbit	0.7	no	no	no	no	NA	NA
C26	pet rabbit	MRSA	m	0.8	Black Viennese	0.8	no	no	no	no	NA	NA
C27	pet rabbit	MRSA	m	0.8	Small silver	0.8	no	no	no	no	NA	NA
C28	pet rabbit	MRSA	m	0.8	Small silver	0.8	no	no	no	no	NA	NA
C29	pet rabbit	MRSA	w	0.8	Small silver	0.8	no	no	no	no	NA	NA
C30	pet rabbit	MRSA	m	0.7	Small silver	0.7	no	no	no	no	NA	NA
C31	pet rabbit	MRSA	w	x	Dalmatianre	x	no	no	no	no	NA	NA
C32	pet rabbit	MRSA	w	x	Dalmatianre	x	no	no	no	no	NA	NA
C33	pet rabbit	MRSA	m	0.8	Dalmatianre	0.8	no	no	no	no	NA	NA
C34	pet rabbit	MRSA	m	0.8	Dalmatianre	0.8	no	no	no	no	NA	NA
C35	pet rabbit	MRSA	w	0.8	Alaska rabbit	0.8	no	no	no	no	NA	NA
C36	pet rabbit	MRSA	w	0.8	Alaska rabbit	0.8	no	no	no	no	NA	NA
C37	pet rabbit	MRSA	w	0.8	Alaska rabbit	0.8	no	no	no	no	NA	NA
C38	pet rabbit	MRSA	w	0.8	Alaska rabbit	0.8	no	no	no	no	NA	NA
C39	pet rabbit	MRSA	w	0.6	Alaska rabbit	0.7	no	no	no	no	NA	NA
C40	pet rabbit	MRSA	w	0.6	Alaska rabbit	0.7	no	no	no	no	NA	NA
C41	pet rabbit	MRSA	w	0.7	Checkered Giant rabbit	0.5	no	no	yes	yes	NA	NA
C42	pet rabbit	MRSA	mk	0.8	New Zealand rabbit	0.2	yes	yes	yes	no	NA	NA
C43	pet rabbit	MRSA	m	3	Dwarf rabbit	2	yes	yes	yes	no	NA	NA
C44	pet rabbit	MRSA	mk	1.6	Dwarf rabbit	x	yes	yes	x	x	NA	NA
C45	pet rabbit	MRSA	wk	9	Dwarf rabbit	8.9	yes	yes	yes	no	NA	NA
C46	pet rabbit	MRSA	mk	7	Dwarf rabbit	6.8	yes	yes	yes	no	NA	NA
C47	pet rabbit	MRSA	w	7	Dwarf rabbit	6.8	yes	yes	yes	no	NA	NA
C48	pet rabbit	MRSA	w	0.2	mix	0.2	no	no	yes	no	NA	NA
C49	pet rabbit	MRSA	m	0.2	mix	0.2	no	no	yes	no	NA	NA
C50	pet rabbit	MRSA	w	0.2	mix	0.2	no	no	yes	no	NA	NA
C51	pet rabbit	MRSA	m	0.2	mix	0.2	no	no	yes	no	NA	NA
C52	pet rabbit	MRSA	m	0.2	mix	0.2	no	no	yes	no	NA	NA
C53	pet rabbit	MRSA	w	0.2	mix	0.2	no	no	yes	no	NA	NA
C54	pet rabbit	MRSA	w	0.2	mix	0.2	no	no	yes	no	NA	NA
C55	pet rabbit	MRSA	m	0.2	mix	0.2	no	no	yes	no	NA	NA
C56	pet rabbit	MRSA	w	0.2	mix	0.2	no	no	yes	no	NA	NA
C57	pet rabbit	MRSA	m	0.2	mix	0.2	no	no	yes	no	NA	NA
C58	pet rabbit	MRSA	w	1	mix	0.3	no	no	yes	no	NA	NA
C59	pet rabbit	MRSA	wk	6	Dwarf rabbit	5.8	yes	yes	no	no	NA	NA
C60	pet rabbit	MRSA	w	0.2	Angora	0.1	yes	yes	yes	no	NA	NA
C61	pet rabbit	MRSA	m	0.2	Angora	0.1	yes	yes	yes	no	NA	NA
C62	pet rabbit	MRSA	mk	3	Dwarf rabbit	3	no	no	yes	no	NA	NA
C63	pet rabbit	MRSA	w	3.5	Lionhead rabbit	3.5	no	no	yes	no	NA	NA
C64	pet rabbit	MRSA	w	3	New Zealand rabbit	2	no	no	yes	no	NA	NA
C65	pet rabbit	MRSA	wk	2	Dwarf rabbit	2	yes	yes	yes	no	NA	NA
C66	pet rabbit	MRSA	mk	6	Dwarf rabbit	6	yes	yes	yes	no	NA	NA
C67	pet rabbit	MRSA	wk	3	Dwarf rabbit	3	yes	yes	yes	no	NA	NA
C68	pet rabbit	MRSA	w	4	mix	1.5	yes	yes	yes	no	NA	NA
C69	pet rabbit	MRSA	mk	5.5	mix	2	yes	yes	yes	no	NA	NA
C70	pet rabbit	MRSA	wk	5.7	Dwarf rabbit	5.5	yes	yes	yes	no	NA	NA
C71	pet rabbit	MRSA	m	8	Dwarf rabbit	7.8	yes	yes	no	no	NA	NA
C81	pet rabbit	MRSA	w	10	x	10	yes	yes	yes	no	NA	NA
C82	pet rabbit	MRSA	wk	1.5	Dwarf rabbit	1.3	yes	yes	no	no	NA	NA
C83	pet rabbit	MRSA	mk	0.5	Dwarf rabbit	0.3	yes	yes	no	no	NA	NA
C84	pet rabbit	MRSA	mk	0.5	Dwarf rabbit	0.3	yes	yes	no	no	NA	NA
C85	pet rabbit	MRSA	wk	2	Dwarf rabbit	0.2	yes	yes	yes	no	NA	NA
C86	pet rabbit	MRSA	mk	6	Dwarf rabbit	6	yes	yes	yes	no	NA	NA
C87	pet rabbit	MRSA	w	7	Dwarf rabbit	7	yes	yes	yes	no	NA	NA
C88	pet rabbit	MRSA	mk	5	Lionhead rabbit	4.5	no	yes	yes	no	NA	NA
C89	pet rabbit	MRSA	w	2	mix	2	no	yes	yes	no	NA	NA
C121	pet rabbit	MRSA	w	3.5	mix	3.5	no	no	yes	no	NA	NA
C122	pet rabbit	MRSA	w	3.5	mix	3.5	no	no	yes	no	NA	NA
C123	pet rabbit	MRSA	w	1	mix	0.3	no	no	yes	no	NA	NA
C124	pet rabbit	MRSA	w	1	mix	0.3	no	no	yes	no	NA	NA
C125	pet rabbit	MRSA	m	5.5	mix	5.5	no	no	yes	no	NA	NA
C126	pet rabbit	MRSA	m	1	Dwarf rabbit	1	no	no	yes	no	NA	NA
C127	pet rabbit	MRSA	w	1	mix	0.3	no	no	yes	no	NA	NA
C128	pet rabbit	MRSA	m	4	mix	4	no	no	yes	no	NA	NA
